# Supplementary material for: Antisense Oligonucleotides Conjugated with Lipophilic Compounds: Synthesis and In Vitro Evaluation of Exon Skipping in Duchenne Muscular Dystrophy
Source: Int J Mol Sci. 2022 Apr 12;23(8):4270. doi: 10.3390/ijms23084270 (PMC9032562; doi:10.3390/ijms23084270)
Supplement: Supplementary file 1 [file ijms-23-04270-s001.zip]

Archive with 1 entries (1 files):
- ijms-1662139-supplementary.pdf
